# Supplementary material for: TaGRF3-2A Improves Some Agronomically Valuable Traits in Semi-Dwarf Spring Triticale
Source: Plants (Basel). 2021 Sep 25;10(10):2012. doi: 10.3390/plants10102012 (PMC8537337; doi:10.3390/plants10102012)
Supplement: Supplementary file 1 [file plants-10-02012-s001.zip]

Archive with 1 entries (1 files):
- plants-1394084-supplementary.pdf
